# Supplementary material for: The Analysis of Phenolic Compounds in Walnut Husk and Pellicle by UPLC-Q-Orbitrap HRMS and HPLC
Source: Molecules. 2021 May 19;26(10):3013. doi: 10.3390/molecules26103013 (PMC8158686; doi:10.3390/molecules26103013)
Supplement: Supplementary file 1 [file molecules-26-03013-s001.zip]

Archive with 1 entries (1 files):
- molecules-1173493-SI.pdf
